# Supplementary material for: Longitudinal Analysis of HIV-2 Proviral DNA Reveals Archived Protease Inhibitor Resistance and Reservoir Evolution over Eight Years
Source: Int J Mol Sci. 2026 Jun 8;27(12):5183. doi: 10.3390/ijms27125183 (PMC13300208; doi:10.3390/ijms27125183)
Supplement: Supplementary file 1 [file ijms-27-05183-s001.zip]

Archive with 1 entries (1 files):
- ijms-4291011-supplementary.pdf
